# Supplementary material for: The contributions of injury deaths to the gender gap in life expectancy and life disparity in Eastern Mediterranean Region
Source: Inj Epidemiol. 2023 Jan 24;10:6. doi: 10.1186/s40621-023-00417-w (PMC9873219; doi:10.1186/s40621-023-00417-w)
Supplement: Supplementary file 1 — Additional file 1. Table A1. Age- and cause-specific contributions to gender gap in life expectancy/life disparity in Bahrain. Table A2. Age- and cause-specific contributions to gender gap in life expectancy/life disparity in Egypt. Table A3. Age- and cause-specific contributions to gender gap in life expectancy/life disparity in Iran. Table A4. Age- and cause-specific contributions to gender gap in life expectancy/life disparity in Jordan. Table A5. Age- and cause-specific contributions to gender gap in life expectancy/life disparity in Kuwait. Table A6. Age- and cause-specific contributions to gender gap in life expectancy/life disparity in Libya. Table A7. Age- and cause-specific contributions to gender gap in life expectancy/life disparity in Morocco. Table A8. Age- and cause-specific contributions to gender gap in life expectancy/life disparity in Oman. Table A9. Age- and cause-specific contributions to gender gap in life expectancy/life disparity in Qatar. [file 40621_2023_417_MOESM1_ESM.xlsx]

## Sheet: Table A1
			Age_contribution	Transport Accidents	Accidental Injuries	Intentional self-harm	Event of undetermined intent	Assault	Other causes
Life expectancy		Women vs men
77.3232		<1	-0.000312092	0	0	0	-0.00369943	0.00308286	0.00030448
75.9124		1-4	0.0119204	0.00163009	0.0109068	0	0.00545931	0	-0.00607578
		5-9	0.0111595	-0.00971743	0.00231697	0	-0.00056368	0	0.0191236
		10-14	0.0416371	0.0158266	0.00199036	0	-0.00263241	0	0.0264525
		15-19	0.140841	0.0426909	0.0218343	0	0.0135686	0	0.0627476
		20-24	0.139283	0.0599876	0.0345153	0.0128176	0.00983047	0.00513248	0.0169996
		25-29	0.0935425	0.021015	0.0144709	0.00434622	0.0108408	0.000691444	0.0421781
		30-34	0.0584646	0.00313572	0.021016	-0.000304677	0.00173466	0.00108082	0.031802
		35-39	0.0964996	0.0268186	0.0160912	0.00134192	0.00530435	0.00134192	0.0456016
		40-44	0.0728464	0.00692519	0.0140239	0.0014076	0.00692519	0	0.0435645
		45-49	0.0851718	0.00126944	0.00743741	0	0.00509269	0	0.0713723
		50-54	0.0703688	0.00253242	0.00694536	0.00188051	0.00564154	0	0.0533689
		55-59	0.0707752	-0.00120113	0.00629067	0	0.0104743	0	0.0552113
		60-64	0.0144687	0.0177208	-0.00258905	0	0.00708832	0	-0.00775137
		65-69	-0.0784557	-0.00133735	0.00525181	0	0.0105036	0	-0.0928738
		70-74	0.389714	0.00614429	-0.0112063	0	0.00668733	0.00614429	0.381945
		75-79	0.170784	0	0.0185263	0	0	0	0.152258
		80-84	0.0456676	0	-1.97677e-05	0	0.00498251	0	0.0407049
		≥85	-0.0235782	0	0	0	0	0	-0.0235782
		Total	1.4108	0.193441	0.167802	0.0214892	0.0972382	0.0174738	0.913355
Life disparity (e-dagger)		Women vs men
11.2616		<1	0.000216991	0	0	0	0.00257214	-0.00214345	-0.000211699
11.8837		1-4	-0.0102068	-0.00139576	-0.00933891	0	-0.00467453	0	0.00520238
		5-9	-0.0095212	0.00829085	-0.00197682	0	0.000480928	0	-0.0163162
		10-14	-0.0350796	-0.013334	-0.00167689	0	0.00221783	0	-0.0222865
		15-19	-0.116916	-0.0354387	-0.0181252	0	-0.0112637	0	-0.0520883
		20-24	-0.113624	-0.0489365	-0.0281567	-0.0104563	-0.00801947	-0.00418696	-0.0138679
		25-29	-0.0747362	-0.01679	-0.0115616	-0.00347243	-0.00866135	-0.000552432	-0.0336984
		30-34	-0.0455295	-0.00244196	-0.0163663	0.000237268	-0.00135087	-0.000841695	-0.0247659
		35-39	-0.0727663	-0.0202228	-0.0121337	-0.00101189	-0.00399979	-0.00101189	-0.0343863
		40-44	-0.0526812	-0.00500817	-0.0101419	-0.00101795	-0.00500817	0	-0.0315051
		45-49	-0.0582111	-0.000867603	-0.00508314	0	-0.00348062	0	-0.0487797
		50-54	-0.044397	-0.00159775	-0.00438196	-0.00118645	-0.00355935	0	-0.0336715
		55-59	-0.0395706	0.000671557	-0.00351714	0	-0.0058562	0	-0.0308688
		60-64	-0.00662349	-0.00811224	0.00118522	0	-0.00324489	0	0.00354843
		65-69	0.0243961	0.000415852	-0.00163307	0	-0.00326613	0	0.0288794
		70-74	-0.0355226	-0.000560054	0.00102146	0	-0.000609552	-0.000560054	-0.0348144
		75-79	0.0405359	0	0.00439725	0	0	0	0.0361387
		80-84	0.0603653	0	-2.61298e-05	0	0.00658608	0	0.0538053
		≥85	-0.0321329	0	0	0	0	0	-0.0321329
		Total	-0.622004	-0.145327	-0.117516	-0.0169078	-0.0511376	-0.00929648	-0.281819

## Sheet: Table A2
			Age_contribution	Transport Accidents	Accidental Injuries	Intentional self-harm	Event of undetermined intent	Assault	Other causes
Life expectancy		Women vs men
74.2335		<1	0.172284	0.000587132	0.000183921	0	0.00102571	3.44498e-05	0.170452
69.6308		1-4	-0.000601237	0.000693309	0.00244045	0	0.00210766	8.87435e-06	-0.00585153
		5-9	-0.000390485	0.00361083	0.00444905	-4.80691e-05	0.0026114	-8.44998e-05	-0.0109292
		10-14	0.0486517	0.0107863	0.0111141	0.00022407	0.00983284	3.81395e-05	0.0166562
		15-19	0.11612	0.0335963	0.0194793	-0.000250604	0.02175	0.000151019	0.0413935
		20-24	0.142775	0.030863	0.0167029	0.00065989	0.0186724	0.00111286	0.0747643
		25-29	0.133909	0.0245592	0.0128559	0.000257973	0.0141367	0.000655287	0.0814438
		30-34	0.13952	0.0238816	0.00937373	0.000342544	0.010996	0.000606287	0.0943202
		35-39	0.145587	0.0187173	0.00593216	0.00026615	0.00874772	0.000451907	0.111471
		40-44	0.17021	0.0148263	0.004983	0.000107633	0.00647023	0.000404926	0.143418
		45-49	0.274047	0.0130363	0.00458348	8.50475e-05	0.00720632	0.000278125	0.248858
		50-54	0.448678	0.0132566	0.00400581	0.000155426	0.00591792	0.000181063	0.425161
		55-59	0.579442	0.0112353	0.0037973	9.55886e-05	0.00535093	9.55886e-05	0.558867
		60-64	0.624279	0.00867939	0.0023985	9.17828e-05	0.00326197	0	0.609847
		65-69	0.535926	0.00768159	0.00125831	0	0.00265744	9.13069e-05	0.524238
		70-74	0.355457	0.00412567	0.000782302	-1.752e-05	0.00149619	4.19409e-05	0.349028
		75-79	0.435004	0.0027047	0.000632829	8.96364e-06	0.0014321	0	0.430225
		80-84	0.184793	0.00185418	0.00057579	0	0.00100421	0	0.181358
		≥85	0.0970191	0.000738678	0.000680287	0	0.000901947	0	0.0946982
		Total	4.60271	0.225434	0.106229	0.00197887	0.12558	0.00406728	4.13942
Life disparity (e-dagger)		Women vs men
13.608		<1	-0.110615	-0.000376974	-0.000118088	0	-0.000658569	-2.21188e-05	-0.10944
14.2986		1-4	0.000483232	-0.000557232	-0.00196146	0	-0.00169399	-7.13257e-06	0.00470304
		5-9	0.000311321	-0.00287879	-0.00354708	3.83239e-05	-0.00208198	6.73689e-05	0.00871349
		10-14	-0.0380711	-0.00844057	-0.00869705	-0.00017534	-0.00769444	-2.98451e-05	-0.0130339
		15-19	-0.0888753	-0.0257139	-0.014909	0.000191807	-0.016647	-0.000115587	-0.0316817
		20-24	-0.106414	-0.0230029	-0.0124491	-0.000491831	-0.0139169	-0.000829442	-0.0557235
		25-29	-0.0966129	-0.017719	-0.00927529	-0.000186123	-0.0101994	-0.000472778	-0.0587603
		30-34	-0.0966284	-0.0165398	-0.00649201	-0.000237238	-0.00761555	-0.000419899	-0.0653239
		35-39	-0.0956256	-0.0122941	-0.00389641	-0.000174815	-0.00574576	-0.000296825	-0.0732177
		40-44	-0.104093	-0.0090671	-0.00304737	-6.58232e-05	-0.00395689	-0.000247634	-0.087708
		45-49	-0.151457	-0.00720471	-0.00253313	-4.70029e-05	-0.00398269	-0.00015371	-0.137535
		50-54	-0.21273	-0.0062853	-0.00189926	-7.36915e-05	-0.00280585	-8.58468e-05	-0.20158
		55-59	-0.21347	-0.00413914	-0.00139895	-3.52154e-05	-0.00197131	-3.52154e-05	-0.20589
		60-64	-0.140694	-0.00195608	-0.000540553	-2.06852e-05	-0.000735152	0	-0.137442
		65-69	-0.0173465	-0.000248632	-4.0728e-05	0	-8.60141e-05	-2.95536e-06	-0.0169682
		70-74	0.0831094	0.000964624	0.00018291	-4.09635e-06	0.000349824	9.8062e-06	0.0816063
		75-79	0.267225	0.00166151	0.00038875	5.5064e-06	0.000879747	0	0.264289
		80-84	0.299111	0.00300123	0.000931991	0	0.00162544	0	0.293552
		≥85	0.131824	0.00100368	0.000924337	0	0.00122552	0	0.128671
		Total	-0.690569	-0.129793	-0.0683775	-0.00127622	-0.075711	-0.00264182	-0.412769

## Sheet: Table A3
			Age_contribution	Transport Accidents	Accidental Injuries	Intentional self-harm	Event of undetermined intent	Assault	Other causes
Life expectancy		Women vs men
78.6893		<1	0.0962421	-3.79533e-05	-0.00229997	0	0.000599663	0.000174585	0.0978057	-0.00156368
75.1292		1-4	-0.00470297	0.00267721	0.00663353	0	0.000127911	0.00055329	-0.0146949	0.00999195
		5-9	-0.00394366	0.00517714	0.00733139	-0.000180679	0.000778308	0.000184153	-0.017234	0.0132903
		10-14	0.0448439	0.0229273	0.0118835	0.0012271	0.000804071	0.00028417	0.00771779	0.0371261
		15-19	0.195325	0.0971999	0.0367372	0.00462572	0.00528228	0.00871427	0.0427656	0.152559
		20-24	0.255032	0.0959455	0.052015	0.00893408	0.0090437	0.0214582	0.0676359	0.187396
		25-29	0.193058	0.0643952	0.0378678	0.0106659	0.00691662	0.0152121	0.0580007	0.135058
		30-34	0.182112	0.0517169	0.0300102	0.00794256	0.00550338	0.0142154	0.072724	0.109388
		35-39	0.180335	0.0453851	0.028469	0.00635109	0.0045002	0.0124804	0.0831488	0.0971857
		40-44	0.208689	0.0406524	0.0280674	0.006648	0.00430698	0.0100787	0.118935	0.0897534
		45-49	0.235124	0.0359492	0.0219886	0.00408338	0.00354407	0.00784164	0.161717	0.0734069
		50-54	0.331216	0.0338167	0.0199737	0.00456859	0.00432284	0.00737249	0.261161	0.0700544
		55-59	0.41955	0.0298112	0.0199137	0.00355794	0.00274932	0.00483449	0.358683	0.0608666
		60-64	0.419178	0.0279168	0.0160614	0.00182457	0.00287648	0.00360631	0.366893	0.0522855
		65-69	0.386113	0.0242989	0.0126603	0.000905229	0.00169407	0.00183632	0.344718	0.0413948
		70-74	0.285021	0.0209887	0.0104173	0.000403629	0.00138322	0.00141497	0.250414	0.0346078
		75-79	0.194509	0.0161802	0.00845341	0.000397639	0.00119578	0.000712318	0.167569	0.0269393
		80-84	0.0413115	0.00951933	0.002573	0.000455989	0.000788225	0.00071671	0.0272583	0.0140533
		≥85	-0.098875	0.0100589	0.00364047	0.000584629	0.000361794	0.00118303	-0.114704	0.0158288
		Total	3.56014	0.634579	0.352397	0.0629954	0.0567789	0.112873	2.34052
Life disparity (e-dagger)		Women vs men
12.5175		<1	-0.0633288	2.49739e-05	0.00151342	0	-0.000394587	-0.00011488	-0.0643577
14.4826		1-4	0.0038951	-0.00221733	-0.00549404	0	-0.000105939	-0.000458247	0.0121707
		5-9	0.00324832	-0.00426431	-0.00603872	0.000148822	-0.000641077	-0.000151683	0.0141953
		10-14	-0.0363994	-0.0186099	-0.00964569	-0.000996023	-0.000652657	-0.000230658	-0.00626446
		15-19	-0.155858	-0.0775598	-0.0293141	-0.00369106	-0.00421495	-0.00695348	-0.0341244
		20-24	-0.199483	-0.0750472	-0.0406854	-0.00698812	-0.00707386	-0.0167843	-0.0529039
		25-29	-0.147482	-0.049193	-0.0289281	-0.00814795	-0.00528377	-0.0116209	-0.0443081
		30-34	-0.135195	-0.038393	-0.0222786	-0.0058963	-0.00408553	-0.010553	-0.053988
		35-39	-0.129198	-0.0325156	-0.0203963	-0.00455016	-0.00322411	-0.00894142	-0.0595709
		40-44	-0.142864	-0.0278298	-0.0192144	-0.00455109	-0.00294847	-0.00689965	-0.0814207
		45-49	-0.151554	-0.0231718	-0.0141732	-0.00263203	-0.0022844	-0.00505449	-0.104238
		50-54	-0.196438	-0.020056	-0.011846	-0.00270954	-0.00256379	-0.00437248	-0.15489
		55-59	-0.220402	-0.0156607	-0.0104612	-0.00186909	-0.0014443	-0.00253969	-0.188427
		60-64	-0.181906	-0.0121147	-0.00696995	-0.000791786	-0.00124827	-0.00156499	-0.159216
		65-69	-0.118537	-0.00745979	-0.00388671	-0.000277906	-0.000520081	-0.000563752	-0.105829
		70-74	-0.0349963	-0.0025771	-0.00127908	-4.95596e-05	-0.000169839	-0.000173737	-0.030747
		75-79	0.0295242	0.00245597	0.00128313	6.03571e-05	0.000181506	0.000108122	0.0254351
		80-84	0.0355893	0.00820076	0.0022166	0.000392828	0.000679044	0.000617435	0.0234826
		≥85	-0.123662	0.0125805	0.0045531	0.000731189	0.000452492	0.0014796	-0.143459
		Total	-1.96504	-0.383408	-0.221045	-0.0418174	-0.0355426	-0.0747722	-1.20846

## Sheet: Table A4 
			Age_contribution	Transport Accidents	Accidental Injuries	Intentional self-harm	Event of undetermined intent	Assault	Other causes
Life expectancy		Women vs men
78.9573		<1	0.198234	0.00414177	-0.00991095	0	0.0122711	-0.0018048	0.193537
77.2865		1-4	0.0242228	0.000604814	0.00752993	0	0.000302407	-3.02407e-05	0.0158159
		5-9	0.0187028	0.0184588	0.00640047	0	-0.00392515	0.00183527	-0.0040666
		10-14	0.0339991	0.0263252	0.0151041	-0.000918093	0.00404751	0.00329395	-0.0138537
		15-19	0.0639199	0.0341101	0.0114208	0	0.00575608	0.000542107	0.0120908
		20-24	0.08483	0.0487072	0.0140604	0.00122958	0.00773041	0.00660446	0.00649803
		25-29	0.0740226	0.0420327	0.0118633	0.00179994	0.00649411	0.00579868	0.0060339
		30-34	0.0699789	0.0369418	0.00666201	-0.000504277	0.0106407	0.00691647	0.00932219
		35-39	0.0605182	0.0272674	0.00478266	0.00221534	0.00356111	0.00652181	0.0161699
		40-44	0.0853145	0.022419	0.00404126	0.000444356	0.00570531	0.00183228	0.0508724
		45-49	0.144703	0.0199019	0.00198543	0.000417734	0.00619453	0.00209661	0.114106
		50-54	0.196922	0.0159224	0.0048348	0	0.00490233	0.000883229	0.17038
		55-59	0.244734	0.00992784	0.00241216	0	0.000614209	0.000480199	0.2313
		60-64	0.203259	0.00833629	0.000186832	0.000572953	-0.00101423	0.00228647	0.192891
		65-69	0.250416	0.0154555	0.00286463	-0.000781875	0.00260176	-0.000822317	0.231098
		70-74	0.173111	0.00857407	0.00205892	0	0.00312651	0.000552858	0.158799
		75-79	0.133051	0.00811743	0.00468912	0	0.00343136	0	0.116813
		80-84	-0.0388631	0.00587258	0.00220243	0	0.00178405	0.000629266	-0.0493515
		≥85	-0.350277	0.0096619	0.00727877	0	0.00122023	0	-0.368437
		Total	1.6708	0.362779	0.100467	0.00447567	0.0754443	0.0376163	1.09002
Life disparity (e-dagger)		Women vs men
12.2871		<1	-0.132415	-0.00276659	0.00662023	0	-0.00819673	0.00120555	-0.129277
13.8067		1-4	-0.0202745	-0.000506229	-0.00630255	0	-0.000253114	2.53114e-05	-0.0132379
		5-9	-0.0155823	-0.015379	-0.00533258	0	0.00327026	-0.00152907	0.0033881
		10-14	-0.027949	-0.0216407	-0.0124164	0.00075472	-0.00332726	-0.0027078	0.0113884
		15-19	-0.0517314	-0.0276059	-0.00924304	0	-0.00465849	-0.000438736	-0.00978529
		20-24	-0.0674004	-0.0386995	-0.0111715	-0.000976946	-0.00614207	-0.00524747	-0.0051629
		25-29	-0.0575285	-0.0326668	-0.00921982	-0.00139887	-0.00504705	-0.00450658	-0.00468939
		30-34	-0.0529367	-0.0279452	-0.00503959	0.000381469	-0.00804934	-0.00523207	-0.00705192
		35-39	-0.0442592	-0.0199416	-0.00349773	-0.00162016	-0.00260437	-0.00476963	-0.0118257
		40-44	-0.0597391	-0.0156982	-0.00282978	-0.000311148	-0.00399499	-0.001283	-0.035622
		45-49	-0.0956293	-0.0131525	-0.0013121	-0.000276067	-0.00409376	-0.00138558	-0.0754092
		50-54	-0.120111	-0.00971178	-0.00294895	0	-0.00299014	-0.00053872	-0.103922
		55-59	-0.132746	-0.00538496	-0.00130838	0	-0.000333153	-0.000260465	-0.125459
		60-64	-0.0915442	-0.00375451	-8.41458e-05	-0.000258047	0.000456792	-0.00102978	-0.0868745
		65-69	-0.0807361	-0.00498299	-0.00092358	0.000252083	-0.000838828	0.000265122	-0.0745079
		70-74	-0.0242834	-0.00120274	-0.000288817	0	-0.000438575	-7.75528e-05	-0.0222757
		75-79	0.0168631	0.00102882	0.000594309	0	0.000434898	0	0.0148051
		80-84	-0.0303631	0.00458814	0.00172072	0	0.00139385	0.000491634	-0.0385574
		≥85	-0.43129	0.0118966	0.00896224	0	0.00150246	0	-0.453651
		Total	-1.51966	-0.223526	-0.0540214	-0.00345296	-0.0439096	-0.0270188	-1.16773

## Sheet: Table A5
			Age_contribution	Transport Accidents	Accidental Injuries	Intentional self-harm	Event of undetermined intent	Assault	Other causes
Life expectancy		Women vs men
84.7754		<1	0.102809	-0.000138545	0.00774222	0	0	0.00128765	0.0939172
79.579		1-4	0.016287	0.0118017	0.00998851	0	0	0	-0.00550322
		5-9	0.0116411	0.00663929	0.00638192	0	0	-0.000186497	-0.00119358
		10-14	0.0459498	0.0170971	0.00811329	0	0	0.00162266	0.0191167
		15-19	0.113615	0.0919502	-0.000226414	0.00193746	0	-0.000520753	0.0204743
		20-24	0.155707	0.0683195	0.0169679	0.0156086	0	0.000949961	0.053861
		25-29	0.127781	0.0396567	0.0243366	0.00652266	-0.000550863	0.00201709	0.0557989
		30-34	0.125844	0.0405096	0.0146673	0.011664	0	0.00150664	0.0574967
		35-39	0.1201	0.021634	0.0149774	0.00997592	0.000425034	0.0025637	0.0705241
		40-44	0.142902	0.0259522	0.0181165	0.00162327	0	0.00107617	0.0961335
		45-49	0.206618	0.0254545	0.0115302	0.00429699	0	-0.000681252	0.166018
		50-54	0.29356	0.0195744	0.0173269	0.00692469	0.000628689	0.0012589	0.247846
		55-59	0.37578	0.0284395	0.0109432	0.00455646	0	0.00181746	0.330023
		60-64	0.486652	0.024715	0.0142828	0.00260544	-0.00136027	0.00260544	0.443803
		65-69	0.453854	0.0198649	0.00739083	0	0	0	0.426599
		70-74	0.574269	0.0319218	0.00976724	0	0	0	0.53258
		75-79	0.58435	0.0375848	-7.93722e-05	0.00272372	-0.000576492	0	0.544698
		80-84	0.46625	0.0234601	0.0115572	0	0	0	0.431233
		≥85	0.792395	0.0022941	-0.00969753	0	-0.00370317	0	0.803501
		Total	5.19636	0.536731	0.194087	0.0684392	-0.00513707	0.0153172	4.38693
Life disparity (e-dagger)		Women vs men
12.3675		<1	-0.0714389	9.62713e-05	-0.00537986	0	0	-0.000894756	-0.0652606
13.1031		1-4	-0.0137896	-0.00999211	-0.00845693	0	0	0	0.00465939
		5-9	-0.00981588	-0.00559829	-0.00538128	0	0	0.000157255	0.00100643
		10-14	-0.0382607	-0.0142361	-0.00675563	0	0	-0.00135113	-0.0159178
		15-19	-0.0932312	-0.0754534	0.000185793	-0.00158986	0	0.000427325	-0.016801
		20-24	-0.125605	-0.0551118	-0.0136876	-0.0125911	0	-0.000766312	-0.0434484
		25-29	-0.101008	-0.0313476	-0.0192375	-0.00515601	0.000435444	-0.00159446	-0.0441077
		30-34	-0.0970657	-0.0312457	-0.0113131	-0.00899662	0	-0.0011621	-0.0443482
		35-39	-0.08987	-0.0161885	-0.0112075	-0.00746491	-0.000318049	-0.00191839	-0.0527726
		40-44	-0.102903	-0.0186882	-0.0130456	-0.00116891	0	-0.000774946	-0.0692256
		45-49	-0.141511	-0.0174336	-0.00789698	-0.00294298	0	0.000466585	-0.113704
		50-54	-0.187898	-0.0125289	-0.0110904	-0.00443227	-0.000402403	-0.000805778	-0.158638
		55-59	-0.218565	-0.0165413	-0.00636489	-0.00265018	0	-0.00105709	-0.191952
		60-64	-0.24505	-0.0124451	-0.007192	-0.00131195	0.000684953	-0.00131195	-0.223474
		65-69	-0.179867	-0.00787265	-0.00292905	0	0	0	-0.169065
		70-74	-0.140313	-0.00779955	-0.00238646	0	0	0	-0.130127
		75-79	-0.0120463	-0.000774805	1.63624e-06	-5.6149e-05	1.18843e-05	0	-0.0112289
		80-84	0.211084	0.010621	0.00523228	0	0	0	0.195231
		≥85	0.921607	0.00266819	-0.0112789	0	-0.00430703	0	0.934524
		Total	-0.735548	-0.319872	-0.138184	-0.048361	-0.0038952	-0.0105857	-0.21465

## Sheet: Table A6
			Age_contribution	Transport Accidents	Accidental Injuries	Intentional self-harm	Event of undetermined intent	Assault	Other causes
Life expectancy		Women vs men
77.2285		<1	0.186992	0	0	0	2.96295e-05	0	0.186962
72.5923		1-4	0.0163963	0.00162053	0.00305586	0	0.00014469	0	0.0115752
		5-9	0.017544	0.00880233	0.000202352	0	0.00607057	-0.000296783	0.00276548
		10-14	0.0609709	0.0168825	0.0117802	0.00052836	0.00815362	0.00105359	0.0225725
		15-19	0.357106	0.0805516	0.0674433	0.00121	0.0614797	0.0181039	0.128318
		20-24	0.59928	0.0777436	0.1591	-0.000464141	0.0759767	0.0439088	0.243015
		25-29	0.507342	0.0724953	0.149686	-0.000227596	0.0635352	0.0371652	0.184688
		30-34	0.440033	0.0726605	0.100137	0.00089936	0.0635159	0.0320923	0.170727
		35-39	0.369262	0.0603562	0.0621997	0	0.035315	0.0260014	0.185389
		40-44	0.27305	0.0477562	0.0335963	0.00090924	0.0169534	0.00993585	0.163899
		45-49	0.2452	0.0305695	0.0272824	-0.00104327	0.0197143	0.00809262	0.160585
		50-54	0.216051	0.00713393	0.00949959	0	0.0146868	0.00675198	0.177979
		55-59	0.21384	0.018749	0.011219	0	0.00441869	0.00408425	0.175369
		60-64	0.18481	0.0198315	0.00702584	0	0.0090516	0.00117365	0.147728
		65-69	0.114969	0.012247	0.00246401	0	0.00457515	-0.00155141	0.097234
		70-74	0.246864	0.023626	0.0090257	0	0.00877919	0	0.205433
		75-79	0.142303	0.0192721	0.00202315	0	0.00990128	0.002342	0.108765
		80-84	0.253371	0.00547227	0.00331603	0	0.00164495	0.000998077	0.24194
		≥85	0.190869	9.19247e-05	-0.00194785	0	-0.00309691	0.00150566	0.194316
		Total	4.63625	0.575862	0.657109	0.00181196	0.400849	0.191361	2.80926
Life disparity (e-dagger)		Women vs men
14.5603		<1	-0.11355	0	0	0	-1.79924e-05	0	-0.113532
16.4153		1-4	-0.0129854	-0.00128341	-0.00242015	0	-0.000114591	0	-0.00916724
		5-9	-0.0137628	-0.00690519	-0.00015874	0	-0.0047622	0.000232819	-0.00216945
		10-14	-0.0468697	-0.012978	-0.00905575	-0.000406163	-0.00626788	-0.000809922	-0.017352
		15-19	-0.268043	-0.0604618	-0.0506227	-0.000908224	-0.0461464	-0.0135888	-0.096315
		20-24	-0.437397	-0.0567428	-0.116123	0.000338763	-0.0554532	-0.0320478	-0.177369
		25-29	-0.358266	-0.0511934	-0.105703	0.000160719	-0.0448661	-0.0262446	-0.13042
		30-34	-0.298594	-0.0493055	-0.0679505	-0.000610281	-0.0431002	-0.0217769	-0.115851
		35-39	-0.238499	-0.0389829	-0.0401736	0	-0.0228093	-0.0167938	-0.119739
		40-44	-0.165564	-0.028957	-0.0203712	-0.000551319	-0.0102797	-0.00602462	-0.0993806
		45-49	-0.136707	-0.0170435	-0.0152108	0.000581658	-0.0109914	-0.00451191	-0.0895314
		50-54	-0.107162	-0.00353845	-0.00471183	0	-0.00728469	-0.003349	-0.088278
		55-59	-0.0890019	-0.00780348	-0.00466943	0	-0.00183909	-0.00169989	-0.07299
		60-64	-0.057333	-0.00615226	-0.0021796	0	-0.00280805	-0.000364098	-0.045829
		65-69	-0.0193174	-0.00205778	-0.00041401	0	-0.000768729	0.000260673	-0.0163375
		70-74	0.00669639	0.000640874	0.00024483	0	0.000238143	0	0.00557254
		75-79	0.0429075	0.00581096	0.000610023	0	0.00298546	0.000706164	0.0327949
		80-84	0.229748	0.00496206	0.00300686	0	0.00149158	0.00090502	0.219382
		≥85	0.228724	0.000110156	-0.00233417	0	-0.00371113	0.00180428	0.232855
		Total	-1.85498	-0.331881	-0.438236	-0.00139485	-0.256505	-0.123302	-0.703657

## Sheet: Table A7
			Age_contribution	Transport Accidents	Accidental Injuries	Intentional self-harm	Event of undetermined intent	Assault	Other causes
Life expectancy		Women vs men
73.6151		<1	0.314185	-0.000156793	-0.00142539	0	0	0.000213809	0.315553
71.4187		1-4	0.0336039	0.00209972	0.00722303	0	0	-0.00161538	0.0258965
		5-9	0.0157998	0.00081459	0.0116649	0	0	-0.000361678	0.00368194
		10-14	0.0162831	0.00595731	0.0117277	-0.000283394	0	-9.34598e-05	-0.00102504
		15-19	0.100933	0.0258034	0.0433198	-0.00119178	-0.000654092	0.00444284	0.0292124
		20-24	0.127507	0.0442853	0.0653024	0.00164394	0	0.00782769	0.00844733
		25-29	0.080749	0.0296952	0.0487752	0.00192401	0.000468992	0.004301	-0.00441539
		30-34	0.0531829	0.0308565	0.0392514	0.0022912	-0.000335797	0.00392923	-0.0228096
		35-39	0.0308735	0.0263534	0.0447664	0.00360664	0	0.00623112	-0.0500841
		40-44	0.0189121	0.0241922	0.0308258	0.00248367	-0.00116481	0.00204667	-0.0394715
		45-49	0.0243965	0.0249974	0.0294937	0.00219597	0	0.00119099	-0.0334815
		50-54	0.0851869	0.0222512	0.0226395	-0.000399324	0.00027509	0.00160839	0.0388121
		55-59	0.168118	0.0164776	0.0292886	0.00238286	0	0.000150927	0.119818
		60-64	0.273588	0.0159247	0.0210635	-0.000169484	0.000264395	0.000793185	0.235712
		65-69	0.308224	0.0131372	0.0135887	0.00095155	0	-0.000140791	0.280688
		70-74	0.264158	0.00836947	0.0160396	-1.90721e-05	0	-1.90721e-05	0.239787
		75-79	0.157763	0.00722078	0.0141885	0.000504245	0	0.0012707	0.134578
		80-84	0.0756123	0.00295329	0.00738145	0.000581307	0	0.000581307	0.0641149
		≥85	0.0473466	0.00390337	0.00700083	0.000496105	0	3.30027e-05	0.0359133
		Total	2.19642	0.305136	0.462116	0.0169984	-0.00114622	0.0323905	1.38093
Life disparity (e-dagger)		Women vs men
13.6065		<1	-0.203937	0.000101774	0.000925222	0	0	-0.000138783	-0.204826
14.1163		1-4	-0.0271979	-0.00169944	-0.00584608	0	0	0.00130744	-0.0209598
		5-9	-0.0126953	-0.000654531	-0.00937289	0	0	0.000290612	-0.00295848
		10-14	-0.0128595	-0.00470477	-0.00926191	0.00022381	0	7.38096e-05	0.000809524
		15-19	-0.0780898	-0.0199636	-0.0335157	0.000922058	0.00050606	-0.00343735	-0.0226012
		20-24	-0.0962575	-0.0334319	-0.0492982	-0.00124105	0	-0.00590929	-0.00637707
		25-29	-0.059169	-0.0217592	-0.0357401	-0.00140982	-0.000343655	-0.00315157	0.00323539
		30-34	-0.0375505	-0.0217866	-0.027714	-0.00161773	0.000237094	-0.00277429	0.016105
		35-39	-0.0207869	-0.0177436	-0.030141	-0.00242833	0	-0.00419538	0.0337214
		40-44	-0.011957	-0.0152954	-0.0194894	-0.00157029	0.000736445	-0.001294	0.0249556
		45-49	-0.0141439	-0.0144923	-0.017099	-0.00127312	0	-0.000690477	0.0194109
		50-54	-0.0435491	-0.0113752	-0.0115737	0.000204142	-0.000140631	-0.000822237	-0.0198414
		55-59	-0.0705649	-0.00691623	-0.0122935	-0.00100017	0	-6.33491e-05	-0.0502917
		60-64	-0.0806206	-0.00469268	-0.00620696	4.99434e-05	-7.79116e-05	-0.000233735	-0.0694592
		65-69	-0.0368548	-0.00157083	-0.00162482	-0.000113778	0	1.68345e-05	-0.0335622
		70-74	0.0349396	0.00110701	0.00212153	-2.52263e-06	0	-2.52263e-06	0.0317161
		75-79	0.0795573	0.00364133	0.00715506	0.000254283	0	0.000640793	0.0678658
		80-84	0.11687	0.00456475	0.0114092	0.000898498	0	0.000898498	0.0990993
		≥85	0.0650376	0.00536185	0.00961668	0.000681474	0	4.53341e-05	0.0493323
		Total	-0.509829	-0.16131	-0.23795	-0.0074226	0.000917401	-0.0194397	-0.0846252

## Sheet: Table A8
			Age_contribution	Transport Accidents	Accidental Injuries	Intentional self-harm	Event of undetermined intent	Assault	Other causes
Life expectancy		Women vs men
75.3106		<1	0.090775	0.0018587	0	0	0.00091833	0	0.087998
72.9809		1-4	0.0162274	0.00105949	0.0010509	0	0.00140311	0	0.0127139
		5-9	0.0118518	-0.00485739	0.00180694	0	0.0042673	0	0.0106349
		10-14	0.0499037	0.012131	0.00110197	0	0.00407453	0	0.0325962
		15-19	0.221218	0.0464712	0	0	0.0468603	0	0.127886
		20-24	0.235531	0.0442791	0.00539609	0.00135162	0.0402112	0	0.144293
		25-29	0.0957233	0.0172231	-0.00230503	0	0.0160248	0	0.0647805
		30-34	0.0935558	0.0155017	0.000871853	0	0.00793934	0	0.0692428
		35-39	0.0826081	0.00925983	0.00092412	0	0.0180241	0.00046206	0.053938
		40-44	0.0864872	0.00517286	0.000598365	0.000479989	-0.00141078	0	0.0816468
		45-49	0.10249	0.0116479	0.00356483	0.000712967	0.00952004	0	0.0770446
		50-54	0.0865151	0.0128997	-0.00247235	0	0.00887071	0.000921409	0.0662957
		55-59	0.00145066	0.00375894	0.00102185	0	0.00443409	-0.00271885	-0.00504538
		60-64	0.0761269	0.00286543	0	0.00135695	-0.00166002	0	0.0735645
		65-69	0.269803	0.00826522	0.00213125	0	0.00774564	0	0.251661
		70-74	0.0881859	0.00491276	0.00170983	0	0.0100362	0	0.071527
		75-79	0.152736	0.00142763	0	0	0.00428129	0	0.147027
		80-84	0.395084	0.0031368	0	0	-0.00200144	0	0.393949
		≥85	0.173335	0	0	0	-0.00063939	0	0.173975
		Total	2.32961	0.197014	0.0154006	0.00390152	0.178899	-0.00133538	1.93573
Life disparity (e-dagger)		Women vs men
11.6214		<1	-0.0645347	-0.0013214	0	0	-0.000652868	0	-0.0625604
11.4586		1-4	-0.0137224	-0.000895942	-0.000888678	0	-0.00118652	0	-0.0107513
		5-9	-0.00997718	0.0040891	-0.00152113	0	-0.00359235	0	-0.0089528
		10-14	-0.0414257	-0.0100701	-0.000914764	0	-0.00338232	0	-0.0270586
		15-19	-0.180623	-0.0379434	0	0	-0.0382611	0	-0.104418
		20-24	-0.188598	-0.0354558	-0.00432084	-0.00108229	-0.0321985	0	-0.115541
		25-29	-0.0748804	-0.0134729	0.00180313	0	-0.0125355	0	-0.0506751
		30-34	-0.0711011	-0.0117811	-0.000662597	0	-0.00603379	0	-0.0526236
		35-39	-0.0605126	-0.00678307	-0.000676942	0	-0.0132031	-0.000338471	-0.039511
		40-44	-0.0603505	-0.0036096	-0.000417537	-0.000334935	0.000984437	0	-0.0569729
		45-49	-0.0668775	-0.00760054	-0.00232614	-0.000465229	-0.00621206	0	-0.0502735
		50-54	-0.0511774	-0.00763074	0.0014625	0	-0.0052474	-0.000545053	-0.0392167
		55-59	-0.000734679	-0.0019037	-0.00051751	0	-0.00224562	0.00137695	0.00255521
		60-64	-0.0291516	-0.00109728	0	-0.000519623	0.000635681	0	-0.0281704
		65-69	-0.0534544	-0.00163754	-0.000422252	0	-0.00153459	0	-0.04986
		70-74	0.00731208	0.00040735	0.000141774	0	0.000832172	0	0.00593079
		75-79	0.0796899	0.000744867	0	0	0.00223377	0	0.0767113
		80-84	0.769438	0.00610901	0	0	-0.00389787	0	0.767227
		≥85	0.273414	0	0	0	-0.00100856	0	0.274423
		Total	0.162733	-0.129853	-0.00926099	-0.00240207	-0.126506	0.000493422	0.430262

## Sheet: Table A9
			Age_contribution	Transport Accidents	Accidental Injuries	Intentional self-harm	Event of undetermined intent	Assault	Other causes
Life expectancy		Women vs men
		<1	0.115783	0	-0.00312887	0	0	0	0.118912
75.9259		1-4	0.00968165	0.00675319	-0.00103531	0	0	0	0.00396377
77.1733		5-9	0.00794405	0.0145975	0.00514189	0	0	0.00300922	-0.0148045
		10-14	0.0384689	0.0179052	0.00358744	-0.0105061	0	0	0.0274824
		15-19	0.129803	0.117892	-0.0268945	0.0033692	0	0.0033692	0.0320665
		20-24	0.105302	0.0507009	0.0230754	0.024565	0	0.00306047	0.00390007
		25-29	0.0794552	0.0290011	0.0141559	0.00128019	0.00103892	0.00103892	0.0329401
		30-34	0.0502611	0.0219596	0.01909	0.00141818	0	-0.00064926	0.00844259
		35-39	0.0787006	0.0239806	0.0145421	0.00360596	0.000620698	0.000620698	0.0353305
		40-44	0.0508479	0.016603	0.0116324	0.00736951	0.000709337	0.000709337	0.0138243
		45-49	0.0833633	0.018736	0.0110133	0.00892331	0	0	0.0446907
		50-54	0.0548668	0.00979986	-0.000930366	0.00504879	0	0	0.0409485
		55-59	0.00679947	0.000160223	0.000110153	0.00565788	0	0.00141197	-0.000540753
		60-64	-0.220408	0.0115317	0.00692058	0.00461117	0	0.00230942	-0.24578
		65-69	-0.338373	0.00203519	0.0117932	0	0	0	-0.352201
		70-74	-0.240702	0.0136224	4.72064e-05	0	0	0	-0.254372
		75-79	-0.381843	0	0.00747411	0	0	0	-0.389317
		80-84	-0.773962	0.00646761	0.0129358	0	0.00646761	0	-0.799833
		≥85	-0.103453	0	0	0	0	0	-0.103453
		Total	-1.24746	0.361746	0.109531	0.0553431	0.00883657	0.01488	-1.7978
Life disparity (e-dagger)		Women vs men
		<1	-0.0917766	0	0.00248012	0	0	0	-0.0942567
7.7731		1-4	-0.00859752	-0.00599699	0.000919381	0	0	0	-0.00351991
10.0022		5-9	-0.00704864	-0.0129521	-0.00456232	0	0	-0.00267003	0.0131358
		10-14	-0.0338229	-0.0157427	-0.00315418	0.00923724	0	0	-0.0241633
		15-19	-0.112916	-0.102555	0.0233956	-0.00293087	0	-0.00293087	-0.0278947
		20-24	-0.0904663	-0.0435579	-0.0198244	-0.0211042	0	-0.00262929	-0.0033506
		25-29	-0.0672529	-0.0245473	-0.0119819	-0.00108358	-0.000879367	-0.000879367	-0.0278814
		30-34	-0.0417755	-0.0182521	-0.015867	-0.00117875	0	0.000539645	-0.00701722
		35-39	-0.0639393	-0.0194828	-0.0118145	-0.00292962	-0.000504279	-0.000504279	-0.0287039
		40-44	-0.0401167	-0.013099	-0.00917747	-0.00581421	-0.000559635	-0.000559635	-0.0109068
		45-49	-0.0632341	-0.0142119	-0.008354	-0.00676865	0	0	-0.0338995
		50-54	-0.0393936	-0.00703616	0.00066799	-0.00362496	0	0	-0.0294005
		55-59	-0.00449682	-0.000105963	-7.28498e-05	-0.00374183	0	-0.000933802	0.000357626
		60-64	0.127436	-0.00666747	-0.00400137	-0.0026661	0	-0.00133527	0.142106
		65-69	0.151908	-0.000913669	-0.00529441	0	0	0	0.158116
		70-74	0.056744	-0.0032114	-1.11286e-05	0	0	0	0.0599665
		75-79	-0.0559266	0	0.0010947	0	0	0	-0.0570213
		80-84	-1.63323	0.0136481	0.0272973	0	0.0136481	0	-1.68782
		≥85	-0.2112	0	0	0	0	0	-0.2112
		Total	-2.2291	-0.274684	-0.0382605	-0.0426055	0.0117048	-0.0119029	-1.87335
